# Supplementary material for: The amino acid permease SlAAP6 contributes to tomato growth and salt tolerance by mediating branched-chain amino acid transport
Source: Hortic Res. 2024 Oct 11;12(1):uhae286. doi: 10.1093/hr/uhae286 (PMC11775608; doi:10.1093/hr/uhae286)
Supplement: Web_Material_uhae286 [file web_material_uhae286.zip]

Archive with 3 entries (3 files):
- 3. Supplementary Information.docx
- 4. Supplementary Tables.xlsx
- 5. Supplementary Figures.pdf
