# Supplementary material for: The amino acid permease SlAAP6 contributes to tomato growth and salt tolerance by mediating branched-chain amino acid transport
Source: Hortic Res. 2024 Oct 11;12(1):uhae286. doi: 10.1093/hr/uhae286 (PMC11775608; doi:10.1093/hr/uhae286)
Supplement: Web_Material_uhae286 [file web_material_uhae286.zip › 4. Supplementary Tables.xlsx]

## Sheet: Tables information
Article title: The amino acid permease SlAAP6 contributes to tomato growth and salt tolerance by mediating branched-chain amino acid transport
Table S1 List of significant SNPs significantly associated with BCAA content.
Table S2 Accumulation of 15N-labeld BCAAs in root of WT and SlAAP6 transgenic plants (nmol mg-1).
Table S3 List of primers used in this study.
Table S4 Tomato accessions used in this study.
Table S5 Protein sequences used in this study.
Table S6 Summary of metabolic profiling for amino acids evaluated in this study.

## Sheet: Table S1
Table S1 List of significant SNPs significantly associated with BCAA content.
metabolite name	SNP_ID	SNP	Chromosome	Position	PvalueID
Valine	1	462032707	4	62032707	3.9141e-13
Leucine	1	462032709	4	62032709	6.69154e-09
Isoleucine	1	462032709	4	62032709	6.64458e-09
Details of each locus:
metabolite name	SNP_ID	SNP	Chromosome	Position	PvalueID
Valine	1	462032707	4	62032707	3.9141e-13
Genes in near region:
	Distance(kb)	start_pos	end_pos	locus	rice_locus
	-294	61737768	61737941	Solyc04g076840	Unknown Protein (AHRD V1)
	-267	61761281	61765464	Solyc04g076850	Auxin responsive protein (AHRD V1 *-*- D9IQE6_CATRO)%3B contains Interpro domain(s) IPR003311 AUX/IAA protein
	-241	61788743	61791563	Solyc04g076860	Inter-alpha-trypsin inhibitor heavy chain H2 (AHRD V1 *--- ITIH2_HUMAN)%3B contains Interpro domain(s) IPR002035 von Willebrand factor%2C type A
	-232	61796330	61799878	Solyc04g076870	Glutamyl-tRNA reductase (AHRD V1 **** A5BZY3_VITVI)%3B contains Interpro domain(s) IPR000343 Tetrapyrrole biosynthesis%2C glutamyl-tRNA reductase
	-210	61816548	61822360	Solyc04g076880	Phosphoenolpyruvate carboxykinase (AHRD V1 **** Q8W505_SOLLC)%3B contains Interpro domain(s) IPR001272 Phosphoenolpyruvate carboxykinase%2C ATP-utilising
	-207	61823999	61825641	Solyc04g076890	Ubiquitin-fold modifier-conjugating enzyme 1 (AHRD V1 ***- UFC1_ARATH)%3B contains Interpro domain(s) IPR014806 Ubiquitin-fold modifier-conjugating enzyme 1
	-196	61829918	61836576	Solyc04g076900	Unknown Protein (AHRD V1)%3B contains Interpro domain(s) IPR016024 Armadillo-type fold
	-173	61840948	61859055	Solyc04g076910	Symplekin (AHRD V1 *-*- B0WVE7_CULQU)
	-164	61861740	61868433	Solyc04g076920	Galactosylgalactosylxylosylprotein 3-beta-glucuronosyltransferase 1 (AHRD V1 **-* B6U0V3_MAIZE)%3B contains Interpro domain(s) IPR005027 Glycosyl transferase%2C family 43
	-159	61872511	61872951	Solyc04g076930	Werner Syndrome-like exonuclease (AHRD V1 ***- WEX_ARATH)%3B contains Interpro domain(s) IPR012337 Polynucleotidyl transferase%2C ribonuclease H fold
	-151	61874749	61881503	Solyc04g076940	Unknown Protein (AHRD V1)
	-138	61892108	61894258	Solyc04g076950	Multidrug resistance protein mdtK (AHRD V1 ***- MDTK_PROMH)%3B contains Interpro domain(s) IPR002528 Multi antimicrobial extrusion protein MatE
	-121	61903881	61910840	Solyc04g076960	Sucrose transporter (AHRD V1 **** Q9FVJ6_SOLLC)%3B contains Interpro domain(s) IPR005989 Sucrose/H+ symporter%2C plant
	-107	61924240	61925378	Solyc04g076970	BZIP transcription factor (AHRD V1 ***- A7Y1S1_BRAJU)
	-85	61945749	61947004	Solyc04g076980	LRR receptor-like serine/threonine-protein kinase%2C RLP
	-83	61947203	61949524	Solyc04g076990	Receptor like kinase%2C RLK
	-76	61953503	61956254	Solyc04g077000	Predicted E3 ubiquitin ligase (AHRD V1 **-- Q2UQ22_ASPOR)%3B contains Interpro domain(s) IPR002867 Zinc finger%2C C6HC-type
	-59	61969536	61973005	Solyc04g077010	Receptor like kinase%2C RLK
	-39	61990511	61993338	Solyc04g077020	Tubulin alpha-3 chain (AHRD V1 ***- B6SPX4_MAIZE)%3B contains Interpro domain(s) IPR002452 Alpha tubulin
	-34	61993864	61998070	Solyc04g077030	Xylulose kinase (AHRD V1 ***- D7MPD2_ARALY)%3B contains Interpro domain(s) IPR000577 Carbohydrate kinase%2C FGGY
	-28	61998648	62004254	Solyc04g077040	Xylulose kinase (AHRD V1 ***- D7MPD2_ARALY)%3B contains Interpro domain(s) IPR000577 Carbohydrate kinase%2C FGGY
	-11	62016870	62021539	Solyc04g077050	Amino acid permease 6 (AHRD V1 **** Q7Y076_BRANA)%3B contains Interpro domain(s) IPR013057 Amino acid transporter%2C transmembrane
	-5	62022192	62026863	Solyc04g077060	KH domain-containing protein (AHRD V1 **-- D7KHT7_ARALY)%3B contains Interpro domain(s) IPR018111 K Homology%2C type 1%2C subgroup
	-2	62029256	62029991	Solyc04g077070	Poly polymerase catalytic domain containing protein expressed (AHRD V1 *--- Q84T80_ORYSJ)%3B contains Interpro domain(s) IPR012317 Poly(ADP-ribose) polymerase%2C catalytic region
	0	62032679	62033862	Solyc04g077080	Poly polymerase catalytic domain containing protein expressed (AHRD V1 **-- Q336N6_ORYSJ)%3B contains Interpro domain(s) IPR012317 Poly(ADP-ribose) polymerase%2C catalytic region
	7	62040241	62041803	Solyc04g077090	Poly polymerase catalytic domain containing protein expressed (AHRD V1 **-- Q336N4_ORYSJ)%3B contains Interpro domain(s) IPR012317 Poly(ADP-ribose) polymerase%2C catalytic region
	24	62056805	62058504	Solyc04g077100	Poly polymerase catalytic domain containing protein expressed (AHRD V1 **-- Q336N3_ORYSJ)%3B contains Interpro domain(s) IPR012317 Poly(ADP-ribose) polymerase%2C catalytic region
	31	62064074	62066137	Solyc04g077110	Unknown Protein (AHRD V1)
	38	62071345	62077393	Solyc04g077120	Inositol-tetrakisphosphate 1-kinase 3 (AHRD V1 **** B6TDJ5_MAIZE)%3B contains Interpro domain(s) IPR017427 Inositol-tetrakisphosphate 1-kinase
	45	62077760	62078095	Solyc04g077130	50S ribosomal protein 6%2C chloroplastic (AHRD V1 ***- PSRP6_ARATH)
	48	62081239	62083601	Solyc04g077140	Unknown Protein (AHRD V1)%3B contains Interpro domain(s) IPR010410 Protein of unknown function DUF1005
	53	62086422	62089363	Solyc04g077150	Erg28 like protein expressed (AHRD V1 ***- Q2QLQ4_ORYSJ)%3B contains Interpro domain(s) IPR005352 Erg28-like
	56	62089640	62090014	Solyc04g077160	Unknown Protein (AHRD V1)
	61	62093754	62094759	Solyc04g077170	EPIDERMAL PATTERNING FACTOR-like protein 2 (AHRD V1 ***- EPFL2_ARATH)
	65	62098625	62104485	Solyc04g077180	Potential lipid particle serine esterase (AHRD V1 **-- Q59KL3_CANAL)%3B contains Interpro domain(s) IPR007751 Protein of unknown function DUF676%2C hydrolase-like
	82	62114950	62122401	Solyc04g077190	Endo-1 4-beta-xylanase (AHRD V1 *-** B6SW51_MAIZE)%3B contains Interpro domain(s) IPR013781 Glycoside hydrolase%2C subgroup%2C catalytic core
	90	62123003	62123354	Solyc04g077200	Endo-1 4-beta-xylanase (Fragment) (AHRD V1 **-- Q27U87_EUCGG)%3B contains Interpro domain(s) IPR017853 Glycoside hydrolase%2C catalytic core
	102	62135407	62142672	Solyc04g077210	Knotted-like homeobox protein (AHRD V1 ***- Q49RB7_POPTO)%3B contains Interpro domain(s) IPR005541 KNOX2
	115	62148603	62150431	Solyc04g077220	Homeobox-leucine zipper protein 22 (AHRD V1 ***- D7MA03_ARALY)%3B contains Interpro domain(s) IPR003106 Leucine zipper%2C homeobox-associated
	141	62173911	62174135	Solyc04g077230	Unknown Protein (AHRD V1)
	155	62188479	62191099	Solyc04g077240	Branched-chain-amino-acid aminotransferase (AHRD V1 **** Q94CF8_CAPAN)%3B contains Interpro domain(s) IPR005786 Branched-chain amino acid aminotransferase II
	192	62225055	62225880	Solyc04g077250	Unknown Protein (AHRD V1)
	203	62235761	62237526	Solyc04g077260	MYB transcription factor (AHRD V1 *-** Q9T066_ARATH)%3B contains Interpro domain(s) IPR015495 Myb transcription factor
	210	62242929	62246114	Solyc04g077270	Serine/threonine kinase receptor (AHRD V1 **** Q7DMS5_BRANA)%3B contains Interpro domain(s) IPR002290 Serine/threonine protein kinase
	219	62251740	62254698	Solyc04g077280	Serine/threonine-protein kinase receptor (AHRD V1 *-** B6U2B7_MAIZE)%3B contains Interpro domain(s) IPR002290 Serine/threonine protein kinase
	222	62255294	62256118	Solyc04g077290	YEATS domain-containing protein (AHRD V1 **-- C1EEG0_9CHLO)%3B contains Interpro domain(s) IPR005033 YEATS
	232	62265468	62267638	Solyc04g077300	Serine/threonine-protein kinase receptor (AHRD V1 **** B6U2B7_MAIZE)%3B contains Interpro domain(s) IPR000858 S-locus glycoprotein
	234	62267267	62271802	Solyc04g077310	Serine/threonine-protein kinase receptor (AHRD V1 *-** B6U2B7_MAIZE)%3B contains Interpro domain(s) IPR002290 Serine/threonine protein kinase
	242	62275551	62276510	Solyc04g077320	S-locus glycoprotein (Fragment) (AHRD V1 ***- D7RJY4_OLEEU)%3B contains Interpro domain(s) IPR000858 S-locus glycoprotein
	244	62277138	62278899	Solyc04g077330	Receptor protein kinase (AHRD V1 **** Q40096_IPOTF)%3B contains Interpro domain(s) IPR002290 Serine/threonine protein kinase
	247	62280514	62283609	Solyc04g077340	Serine/threonine-protein kinase receptor (AHRD V1 **** B6U2B7_MAIZE)%3B contains Interpro domain(s) IPR002290 Serine/threonine protein kinase
	250	62283434	62283700	Solyc04g077350	Unknown Protein (AHRD V1)
	253	62285811	62288870	Solyc04g077360	Serine/threonine-protein kinase receptor (AHRD V1 **** B6U2B7_MAIZE)%3B contains Interpro domain(s) IPR002290 Serine/threonine protein kinase
	259	62291927	62295129	Solyc04g077370	Serine/threonine kinase receptor (AHRD V1 **** Q7DMS5_BRANA)%3B contains Interpro domain(s) IPR002290 Serine/threonine protein kinase
	264	62296756	62299385	Solyc04g077380	Receptor protein kinase (AHRD V1 *-*- Q40096_IPOTF)%3B contains Interpro domain(s) IPR001480 Curculin-like (mannose-binding) lectin
	267	62300611	62304072	Solyc04g077390	ARK2 product/receptor-like serine/threonine protein kinase ARK2 (AHRD V1 *-** Q9S972_ARATH)%3B contains Interpro domain(s) IPR002290 Serine/threonine protein kinase
	271	62304651	62311945	Solyc04g077400	Early-responsive to dehydration protein-like (AHRD V1 **-- Q5JKX1_ORYSJ)%3B contains Interpro domain(s) IPR003864 Protein of unknown function DUF221
	281	62314473	62317036	Solyc04g077410	1-aminocyclopropane-1-carboxylate synthase (AHRD V1 **** Q4LDM2_SOLLC)%3B contains Interpro domain(s) IPR004838 Aminotransferases%2C class-I%2C pyridoxal-phosphate-binding site
Details of each locus:
metabolite name	SNP_ID	SNP	Chromosome	Position	PvalueID
Leucine	1	462032709	4	62032709	6.69154e-09
Genes in near region:
	Distance(kb)	start_pos	end_pos	locus	rice_locus	annotation
	-294	61737768	61737941	Solyc04g076840	Unknown Protein (AHRD V1)
	-267	61761281	61765464	Solyc04g076850	Auxin responsive protein (AHRD V1 *-*- D9IQE6_CATRO)%3B contains Interpro domain(s) IPR003311 AUX/IAA protein
	-241	61788743	61791563	Solyc04g076860	Inter-alpha-trypsin inhibitor heavy chain H2 (AHRD V1 *--- ITIH2_HUMAN)%3B contains Interpro domain(s) IPR002035 von Willebrand factor%2C type A
	-232	61796330	61799878	Solyc04g076870	Glutamyl-tRNA reductase (AHRD V1 **** A5BZY3_VITVI)%3B contains Interpro domain(s) IPR000343 Tetrapyrrole biosynthesis%2C glutamyl-tRNA reductase
	-210	61816548	61822360	Solyc04g076880	Phosphoenolpyruvate carboxykinase (AHRD V1 **** Q8W505_SOLLC)%3B contains Interpro domain(s) IPR001272 Phosphoenolpyruvate carboxykinase%2C ATP-utilising
	-207	61823999	61825641	Solyc04g076890	Ubiquitin-fold modifier-conjugating enzyme 1 (AHRD V1 ***- UFC1_ARATH)%3B contains Interpro domain(s) IPR014806 Ubiquitin-fold modifier-conjugating enzyme 1
	-196	61829918	61836576	Solyc04g076900	Unknown Protein (AHRD V1)%3B contains Interpro domain(s) IPR016024 Armadillo-type fold
	-173	61840948	61859055	Solyc04g076910	Symplekin (AHRD V1 *-*- B0WVE7_CULQU)
	-164	61861740	61868433	Solyc04g076920	Galactosylgalactosylxylosylprotein 3-beta-glucuronosyltransferase 1 (AHRD V1 **-* B6U0V3_MAIZE)%3B contains Interpro domain(s) IPR005027 Glycosyl transferase%2C family 43
	-159	61872511	61872951	Solyc04g076930	Werner Syndrome-like exonuclease (AHRD V1 ***- WEX_ARATH)%3B contains Interpro domain(s) IPR012337 Polynucleotidyl transferase%2C ribonuclease H fold
	-151	61874749	61881503	Solyc04g076940	Unknown Protein (AHRD V1)
	-138	61892108	61894258	Solyc04g076950	Multidrug resistance protein mdtK (AHRD V1 ***- MDTK_PROMH)%3B contains Interpro domain(s) IPR002528 Multi antimicrobial extrusion protein MatE
	-121	61903881	61910840	Solyc04g076960	Sucrose transporter (AHRD V1 **** Q9FVJ6_SOLLC)%3B contains Interpro domain(s) IPR005989 Sucrose/H+ symporter%2C plant
	-107	61924240	61925378	Solyc04g076970	BZIP transcription factor (AHRD V1 ***- A7Y1S1_BRAJU)
	-85	61945749	61947004	Solyc04g076980	LRR receptor-like serine/threonine-protein kinase%2C RLP
	-83	61947203	61949524	Solyc04g076990	Receptor like kinase%2C RLK
	-76	61953503	61956254	Solyc04g077000	Predicted E3 ubiquitin ligase (AHRD V1 **-- Q2UQ22_ASPOR)%3B contains Interpro domain(s) IPR002867 Zinc finger%2C C6HC-type
	-59	61969536	61973005	Solyc04g077010	Receptor like kinase%2C RLK
	-39	61990511	61993338	Solyc04g077020	Tubulin alpha-3 chain (AHRD V1 ***- B6SPX4_MAIZE)%3B contains Interpro domain(s) IPR002452 Alpha tubulin
	-34	61993864	61998070	Solyc04g077030	Xylulose kinase (AHRD V1 ***- D7MPD2_ARALY)%3B contains Interpro domain(s) IPR000577 Carbohydrate kinase%2C FGGY
	-28	61998648	62004254	Solyc04g077040	Xylulose kinase (AHRD V1 ***- D7MPD2_ARALY)%3B contains Interpro domain(s) IPR000577 Carbohydrate kinase%2C FGGY
	-11	62016870	62021539	Solyc04g077050	Amino acid permease 6 (AHRD V1 **** Q7Y076_BRANA)%3B contains Interpro domain(s) IPR013057 Amino acid transporter%2C transmembrane
	-5	62022192	62026863	Solyc04g077060	KH domain-containing protein (AHRD V1 **-- D7KHT7_ARALY)%3B contains Interpro domain(s) IPR018111 K Homology%2C type 1%2C subgroup
	-2	62029256	62029991	Solyc04g077070	Poly polymerase catalytic domain containing protein expressed (AHRD V1 *--- Q84T80_ORYSJ)%3B contains Interpro domain(s) IPR012317 Poly(ADP-ribose) polymerase%2C catalytic region
	0	62032679	62033862	Solyc04g077080	Poly polymerase catalytic domain containing protein expressed (AHRD V1 **-- Q336N6_ORYSJ)%3B contains Interpro domain(s) IPR012317 Poly(ADP-ribose) polymerase%2C catalytic region
	7	62040241	62041803	Solyc04g077090	Poly polymerase catalytic domain containing protein expressed (AHRD V1 **-- Q336N4_ORYSJ)%3B contains Interpro domain(s) IPR012317 Poly(ADP-ribose) polymerase%2C catalytic region
	24	62056805	62058504	Solyc04g077100	Poly polymerase catalytic domain containing protein expressed (AHRD V1 **-- Q336N3_ORYSJ)%3B contains Interpro domain(s) IPR012317 Poly(ADP-ribose) polymerase%2C catalytic region
	31	62064074	62066137	Solyc04g077110	Unknown Protein (AHRD V1)
	38	62071345	62077393	Solyc04g077120	Inositol-tetrakisphosphate 1-kinase 3 (AHRD V1 **** B6TDJ5_MAIZE)%3B contains Interpro domain(s) IPR017427 Inositol-tetrakisphosphate 1-kinase
	45	62077760	62078095	Solyc04g077130	50S ribosomal protein 6%2C chloroplastic (AHRD V1 ***- PSRP6_ARATH)
	48	62081239	62083601	Solyc04g077140	Unknown Protein (AHRD V1)%3B contains Interpro domain(s) IPR010410 Protein of unknown function DUF1005
	53	62086422	62089363	Solyc04g077150	Erg28 like protein expressed (AHRD V1 ***- Q2QLQ4_ORYSJ)%3B contains Interpro domain(s) IPR005352 Erg28-like
	56	62089640	62090014	Solyc04g077160	Unknown Protein (AHRD V1)
	61	62093754	62094759	Solyc04g077170	EPIDERMAL PATTERNING FACTOR-like protein 2 (AHRD V1 ***- EPFL2_ARATH)
	65	62098625	62104485	Solyc04g077180	Potential lipid particle serine esterase (AHRD V1 **-- Q59KL3_CANAL)%3B contains Interpro domain(s) IPR007751 Protein of unknown function DUF676%2C hydrolase-like
	82	62114950	62122401	Solyc04g077190	Endo-1 4-beta-xylanase (AHRD V1 *-** B6SW51_MAIZE)%3B contains Interpro domain(s) IPR013781 Glycoside hydrolase%2C subgroup%2C catalytic core
	90	62123003	62123354	Solyc04g077200	Endo-1 4-beta-xylanase (Fragment) (AHRD V1 **-- Q27U87_EUCGG)%3B contains Interpro domain(s) IPR017853 Glycoside hydrolase%2C catalytic core
	102	62135407	62142672	Solyc04g077210	Knotted-like homeobox protein (AHRD V1 ***- Q49RB7_POPTO)%3B contains Interpro domain(s) IPR005541 KNOX2
	115	62148603	62150431	Solyc04g077220	Homeobox-leucine zipper protein 22 (AHRD V1 ***- D7MA03_ARALY)%3B contains Interpro domain(s) IPR003106 Leucine zipper%2C homeobox-associated
	141	62173911	62174135	Solyc04g077230	Unknown Protein (AHRD V1)
	155	62188479	62191099	Solyc04g077240	Branched-chain-amino-acid aminotransferase (AHRD V1 **** Q94CF8_CAPAN)%3B contains Interpro domain(s) IPR005786 Branched-chain amino acid aminotransferase II
	192	62225055	62225880	Solyc04g077250	Unknown Protein (AHRD V1)
	203	62235761	62237526	Solyc04g077260	MYB transcription factor (AHRD V1 *-** Q9T066_ARATH)%3B contains Interpro domain(s) IPR015495 Myb transcription factor
	210	62242929	62246114	Solyc04g077270	Serine/threonine kinase receptor (AHRD V1 **** Q7DMS5_BRANA)%3B contains Interpro domain(s) IPR002290 Serine/threonine protein kinase
	219	62251740	62254698	Solyc04g077280	Serine/threonine-protein kinase receptor (AHRD V1 *-** B6U2B7_MAIZE)%3B contains Interpro domain(s) IPR002290 Serine/threonine protein kinase
	222	62255294	62256118	Solyc04g077290	YEATS domain-containing protein (AHRD V1 **-- C1EEG0_9CHLO)%3B contains Interpro domain(s) IPR005033 YEATS
	232	62265468	62267638	Solyc04g077300	Serine/threonine-protein kinase receptor (AHRD V1 **** B6U2B7_MAIZE)%3B contains Interpro domain(s) IPR000858 S-locus glycoprotein
	234	62267267	62271802	Solyc04g077310	Serine/threonine-protein kinase receptor (AHRD V1 *-** B6U2B7_MAIZE)%3B contains Interpro domain(s) IPR002290 Serine/threonine protein kinase
	242	62275551	62276510	Solyc04g077320	S-locus glycoprotein (Fragment) (AHRD V1 ***- D7RJY4_OLEEU)%3B contains Interpro domain(s) IPR000858 S-locus glycoprotein
	244	62277138	62278899	Solyc04g077330	Receptor protein kinase (AHRD V1 **** Q40096_IPOTF)%3B contains Interpro domain(s) IPR002290 Serine/threonine protein kinase
	247	62280514	62283609	Solyc04g077340	Serine/threonine-protein kinase receptor (AHRD V1 **** B6U2B7_MAIZE)%3B contains Interpro domain(s) IPR002290 Serine/threonine protein kinase
	250	62283434	62283700	Solyc04g077350	Unknown Protein (AHRD V1)
	253	62285811	62288870	Solyc04g077360	Serine/threonine-protein kinase receptor (AHRD V1 **** B6U2B7_MAIZE)%3B contains Interpro domain(s) IPR002290 Serine/threonine protein kinase
	259	62291927	62295129	Solyc04g077370	Serine/threonine kinase receptor (AHRD V1 **** Q7DMS5_BRANA)%3B contains Interpro domain(s) IPR002290 Serine/threonine protein kinase
	264	62296756	62299385	Solyc04g077380	Receptor protein kinase (AHRD V1 *-*- Q40096_IPOTF)%3B contains Interpro domain(s) IPR001480 Curculin-like (mannose-binding) lectin
	267	62300611	62304072	Solyc04g077390	ARK2 product/receptor-like serine/threonine protein kinase ARK2 (AHRD V1 *-** Q9S972_ARATH)%3B contains Interpro domain(s) IPR002290 Serine/threonine protein kinase
	271	62304651	62311945	Solyc04g077400	Early-responsive to dehydration protein-like (AHRD V1 **-- Q5JKX1_ORYSJ)%3B contains Interpro domain(s) IPR003864 Protein of unknown function DUF221
	281	62314473	62317036	Solyc04g077410	1-aminocyclopropane-1-carboxylate synthase (AHRD V1 **** Q4LDM2_SOLLC)%3B contains Interpro domain(s) IPR004838 Aminotransferases%2C class-I%2C pyridoxal-phosphate-binding site
Details of each locus:
metabolite name	SNP_ID	SNP	Chromosome	Position	PvalueID
Isoleucine	1	462032709	4	62032709	6.64458e-09
Genes in near region:
	Distance(kb)	start_pos	end_pos	locus	rice_locus	annotation
	-294	61737768	61737941	Solyc04g076840	Unknown Protein (AHRD V1)
	-267	61761281	61765464	Solyc04g076850	Auxin responsive protein (AHRD V1 *-*- D9IQE6_CATRO)%3B contains Interpro domain(s) IPR003311 AUX/IAA protein
	-241	61788743	61791563	Solyc04g076860	Inter-alpha-trypsin inhibitor heavy chain H2 (AHRD V1 *--- ITIH2_HUMAN)%3B contains Interpro domain(s) IPR002035 von Willebrand factor%2C type A
	-232	61796330	61799878	Solyc04g076870	Glutamyl-tRNA reductase (AHRD V1 **** A5BZY3_VITVI)%3B contains Interpro domain(s) IPR000343 Tetrapyrrole biosynthesis%2C glutamyl-tRNA reductase
	-210	61816548	61822360	Solyc04g076880	Phosphoenolpyruvate carboxykinase (AHRD V1 **** Q8W505_SOLLC)%3B contains Interpro domain(s) IPR001272 Phosphoenolpyruvate carboxykinase%2C ATP-utilising
	-207	61823999	61825641	Solyc04g076890	Ubiquitin-fold modifier-conjugating enzyme 1 (AHRD V1 ***- UFC1_ARATH)%3B contains Interpro domain(s) IPR014806 Ubiquitin-fold modifier-conjugating enzyme 1
	-196	61829918	61836576	Solyc04g076900	Unknown Protein (AHRD V1)%3B contains Interpro domain(s) IPR016024 Armadillo-type fold
	-173	61840948	61859055	Solyc04g076910	Symplekin (AHRD V1 *-*- B0WVE7_CULQU)
	-164	61861740	61868433	Solyc04g076920	Galactosylgalactosylxylosylprotein 3-beta-glucuronosyltransferase 1 (AHRD V1 **-* B6U0V3_MAIZE)%3B contains Interpro domain(s) IPR005027 Glycosyl transferase%2C family 43
	-159	61872511	61872951	Solyc04g076930	Werner Syndrome-like exonuclease (AHRD V1 ***- WEX_ARATH)%3B contains Interpro domain(s) IPR012337 Polynucleotidyl transferase%2C ribonuclease H fold
	-151	61874749	61881503	Solyc04g076940	Unknown Protein (AHRD V1)
	-138	61892108	61894258	Solyc04g076950	Multidrug resistance protein mdtK (AHRD V1 ***- MDTK_PROMH)%3B contains Interpro domain(s) IPR002528 Multi antimicrobial extrusion protein MatE
	-121	61903881	61910840	Solyc04g076960	Sucrose transporter (AHRD V1 **** Q9FVJ6_SOLLC)%3B contains Interpro domain(s) IPR005989 Sucrose/H+ symporter%2C plant
	-107	61924240	61925378	Solyc04g076970	BZIP transcription factor (AHRD V1 ***- A7Y1S1_BRAJU)
	-85	61945749	61947004	Solyc04g076980	LRR receptor-like serine/threonine-protein kinase%2C RLP
	-83	61947203	61949524	Solyc04g076990	Receptor like kinase%2C RLK
	-76	61953503	61956254	Solyc04g077000	Predicted E3 ubiquitin ligase (AHRD V1 **-- Q2UQ22_ASPOR)%3B contains Interpro domain(s) IPR002867 Zinc finger%2C C6HC-type
	-59	61969536	61973005	Solyc04g077010	Receptor like kinase%2C RLK
	-39	61990511	61993338	Solyc04g077020	Tubulin alpha-3 chain (AHRD V1 ***- B6SPX4_MAIZE)%3B contains Interpro domain(s) IPR002452 Alpha tubulin
	-34	61993864	61998070	Solyc04g077030	Xylulose kinase (AHRD V1 ***- D7MPD2_ARALY)%3B contains Interpro domain(s) IPR000577 Carbohydrate kinase%2C FGGY
	-28	61998648	62004254	Solyc04g077040	Xylulose kinase (AHRD V1 ***- D7MPD2_ARALY)%3B contains Interpro domain(s) IPR000577 Carbohydrate kinase%2C FGGY
	-11	62016870	62021539	Solyc04g077050	Amino acid permease 6 (AHRD V1 **** Q7Y076_BRANA)%3B contains Interpro domain(s) IPR013057 Amino acid transporter%2C transmembrane
	-5	62022192	62026863	Solyc04g077060	KH domain-containing protein (AHRD V1 **-- D7KHT7_ARALY)%3B contains Interpro domain(s) IPR018111 K Homology%2C type 1%2C subgroup
	-2	62029256	62029991	Solyc04g077070	Poly polymerase catalytic domain containing protein expressed (AHRD V1 *--- Q84T80_ORYSJ)%3B contains Interpro domain(s) IPR012317 Poly(ADP-ribose) polymerase%2C catalytic region
	0	62032679	62033862	Solyc04g077080	Poly polymerase catalytic domain containing protein expressed (AHRD V1 **-- Q336N6_ORYSJ)%3B contains Interpro domain(s) IPR012317 Poly(ADP-ribose) polymerase%2C catalytic region
	7	62040241	62041803	Solyc04g077090	Poly polymerase catalytic domain containing protein expressed (AHRD V1 **-- Q336N4_ORYSJ)%3B contains Interpro domain(s) IPR012317 Poly(ADP-ribose) polymerase%2C catalytic region
	24	62056805	62058504	Solyc04g077100	Poly polymerase catalytic domain containing protein expressed (AHRD V1 **-- Q336N3_ORYSJ)%3B contains Interpro domain(s) IPR012317 Poly(ADP-ribose) polymerase%2C catalytic region
	31	62064074	62066137	Solyc04g077110	Unknown Protein (AHRD V1)
	38	62071345	62077393	Solyc04g077120	Inositol-tetrakisphosphate 1-kinase 3 (AHRD V1 **** B6TDJ5_MAIZE)%3B contains Interpro domain(s) IPR017427 Inositol-tetrakisphosphate 1-kinase
	45	62077760	62078095	Solyc04g077130	50S ribosomal protein 6%2C chloroplastic (AHRD V1 ***- PSRP6_ARATH)
	48	62081239	62083601	Solyc04g077140	Unknown Protein (AHRD V1)%3B contains Interpro domain(s) IPR010410 Protein of unknown function DUF1005
	53	62086422	62089363	Solyc04g077150	Erg28 like protein expressed (AHRD V1 ***- Q2QLQ4_ORYSJ)%3B contains Interpro domain(s) IPR005352 Erg28-like
	56	62089640	62090014	Solyc04g077160	Unknown Protein (AHRD V1)
	61	62093754	62094759	Solyc04g077170	EPIDERMAL PATTERNING FACTOR-like protein 2 (AHRD V1 ***- EPFL2_ARATH)
	65	62098625	62104485	Solyc04g077180	Potential lipid particle serine esterase (AHRD V1 **-- Q59KL3_CANAL)%3B contains Interpro domain(s) IPR007751 Protein of unknown function DUF676%2C hydrolase-like
	82	62114950	62122401	Solyc04g077190	Endo-1 4-beta-xylanase (AHRD V1 *-** B6SW51_MAIZE)%3B contains Interpro domain(s) IPR013781 Glycoside hydrolase%2C subgroup%2C catalytic core
	90	62123003	62123354	Solyc04g077200	Endo-1 4-beta-xylanase (Fragment) (AHRD V1 **-- Q27U87_EUCGG)%3B contains Interpro domain(s) IPR017853 Glycoside hydrolase%2C catalytic core
	102	62135407	62142672	Solyc04g077210	Knotted-like homeobox protein (AHRD V1 ***- Q49RB7_POPTO)%3B contains Interpro domain(s) IPR005541 KNOX2
	115	62148603	62150431	Solyc04g077220	Homeobox-leucine zipper protein 22 (AHRD V1 ***- D7MA03_ARALY)%3B contains Interpro domain(s) IPR003106 Leucine zipper%2C homeobox-associated
	141	62173911	62174135	Solyc04g077230	Unknown Protein (AHRD V1)
	155	62188479	62191099	Solyc04g077240	Branched-chain-amino-acid aminotransferase (AHRD V1 **** Q94CF8_CAPAN)%3B contains Interpro domain(s) IPR005786 Branched-chain amino acid aminotransferase II
	192	62225055	62225880	Solyc04g077250	Unknown Protein (AHRD V1)
	203	62235761	62237526	Solyc04g077260	MYB transcription factor (AHRD V1 *-** Q9T066_ARATH)%3B contains Interpro domain(s) IPR015495 Myb transcription factor
	210	62242929	62246114	Solyc04g077270	Serine/threonine kinase receptor (AHRD V1 **** Q7DMS5_BRANA)%3B contains Interpro domain(s) IPR002290 Serine/threonine protein kinase
	219	62251740	62254698	Solyc04g077280	Serine/threonine-protein kinase receptor (AHRD V1 *-** B6U2B7_MAIZE)%3B contains Interpro domain(s) IPR002290 Serine/threonine protein kinase
	222	62255294	62256118	Solyc04g077290	YEATS domain-containing protein (AHRD V1 **-- C1EEG0_9CHLO)%3B contains Interpro domain(s) IPR005033 YEATS
	232	62265468	62267638	Solyc04g077300	Serine/threonine-protein kinase receptor (AHRD V1 **** B6U2B7_MAIZE)%3B contains Interpro domain(s) IPR000858 S-locus glycoprotein
	234	62267267	62271802	Solyc04g077310	Serine/threonine-protein kinase receptor (AHRD V1 *-** B6U2B7_MAIZE)%3B contains Interpro domain(s) IPR002290 Serine/threonine protein kinase
	242	62275551	62276510	Solyc04g077320	S-locus glycoprotein (Fragment) (AHRD V1 ***- D7RJY4_OLEEU)%3B contains Interpro domain(s) IPR000858 S-locus glycoprotein
	244	62277138	62278899	Solyc04g077330	Receptor protein kinase (AHRD V1 **** Q40096_IPOTF)%3B contains Interpro domain(s) IPR002290 Serine/threonine protein kinase
	247	62280514	62283609	Solyc04g077340	Serine/threonine-protein kinase receptor (AHRD V1 **** B6U2B7_MAIZE)%3B contains Interpro domain(s) IPR002290 Serine/threonine protein kinase
	250	62283434	62283700	Solyc04g077350	Unknown Protein (AHRD V1)
	253	62285811	62288870	Solyc04g077360	Serine/threonine-protein kinase receptor (AHRD V1 **** B6U2B7_MAIZE)%3B contains Interpro domain(s) IPR002290 Serine/threonine protein kinase
	259	62291927	62295129	Solyc04g077370	Serine/threonine kinase receptor (AHRD V1 **** Q7DMS5_BRANA)%3B contains Interpro domain(s) IPR002290 Serine/threonine protein kinase
	264	62296756	62299385	Solyc04g077380	Receptor protein kinase (AHRD V1 *-*- Q40096_IPOTF)%3B contains Interpro domain(s) IPR001480 Curculin-like (mannose-binding) lectin
	267	62300611	62304072	Solyc04g077390	ARK2 product/receptor-like serine/threonine protein kinase ARK2 (AHRD V1 *-** Q9S972_ARATH)%3B contains Interpro domain(s) IPR002290 Serine/threonine protein kinase
	271	62304651	62311945	Solyc04g077400	Early-responsive to dehydration protein-like (AHRD V1 **-- Q5JKX1_ORYSJ)%3B contains Interpro domain(s) IPR003864 Protein of unknown function DUF221
	281	62314473	62317036	Solyc04g077410	1-aminocyclopropane-1-carboxylate synthase (AHRD V1 **** Q4LDM2_SOLLC)%3B contains Interpro domain(s) IPR004838 Aminotransferases%2C class-I%2C pyridoxal-phosphate-binding site

## Sheet: Table S2
Table S2 Accumulation of 15N-labeld BCAAs in root of WT and SlAAP6 transgenic plants (nmol mg-1).
	WT	SlAAP6a OE-2	SlAAP6a OE-3	slaap6a-2	slaap6a-14
15N-Leu in root	27.76 ± 4.46	38.47 ± 1.45	42.67 ± 3.01	15.35 ± 0.19	22.27 ± 2.27
15N-Ile in root	36.46 ± 5.74	51.15 ± 2.88	56.64 ± 3.99	20.28 ± 0.29	29.25 ± 2.98
15N-Val in root	35.18 ± 4.64	45.97 ± 1.88	52.06 ± 4.58	15.97 ± 1.26	26.37 ± 1.58
15N-Leu in shoot	1.27 ± 0.13	1.64 ± 0.02	1.87 ± 0.05	1.04 ± 0.17	1.14 ± 0.01
15N-Ile in shoot	1.78 ± 0.07	2.34 ± 0.15	2.91 ± 0.19	1.73 ± 0.05	1.74 ± 0.03
15N-Val in shoot	0.13 ± 0.08	0.32 ± 0.03	0.78 ± 0.22	ND	ND
*ND: not detectable.

## Sheet: Table S3
Table S3 List of primers used in this study.
Primer	Primer sequence (5'→3')	Annotation
SlAAP6-F	aaaaagcaggcttaAATATGGCACCTGAATTTCAAAAGA	Primers used in constructing vector
SlAAP6-R	agaaagctgggtaTTATTGATGAGTTGAGAAAGGCTTG
pro-SlAAP6-F	aaaaagcaggcttaTTTTGTTCCAAATTCTTGTAAACGT
pro-SlAAP6-R	agaaagctgggtaTGCCATATTCTCAAGTGTGTGTTTT
SlAAP6-pTX41-F	GGAGTACTTTCACTAGCAT	gRNA target sequences
SlAAP6-pTX41-R	CCCGGAGACCGGTAAGAGT
SlAAP6-CRISPR-F	GAATGAACTCGAAAGTGGAGACGTT	Primers used in identification of transgenic plants
SlAAP6-CRISPR-R	AGCAAATGCAATATCTCCAATAGCT
SlAAP6-PGH19-F	tcaattccccggggatccATGGCACCTGAATTTCAAAAGAA	Primers used in constructing vector to express in Xenopus laevis oocytes
SlAAP6-PGH19-R	cttgctcaccatgaattcTTGATGAGTTGAGAAAGGCTTGTAA
SlACTIN-qRT-F	GTCCTCTTCCAGCCATCCAT	Primers used in RT-qPCR
SlACTIN-qRT-R	ACCACTGAGCACAATGTTACCG
SlAAP6-qRT-F	AGAGCCTCACTAGCTGGAGT
SlAAP6-qRT-R	CAGCATGGAACTTGCATCGC
SlSHR-qRT-F	GCTTATGGGCGTACCGTTTA
SlSHR-qRT-R	GCTAGCGCTTCCTCTTCTTT
SlRPL11C-qRT-F	TGGGTTTGGTATTCAGGAGCAC
SlRPL11C-qRT-R	AATCCCGACTCGAGACTTGC
SlCycB1;2-qRT-F	GGTTGTGCTAAGCTGCTGGTG
SlCycB1;2-qRT-R	CAGGGAAATGGCTGGAGGA
SlCycB1-qRT-F	GTATCTCGCCCCGTAACAAG
SlCycB1-qRT-R	TCTCCTCAGGTTTTGGCTTT
SlCDKA1-qRT-F	CTTGCCTGTCGCCTCCTC
SlCDKA1-qRT-R	CCTTCCCCAATCTTCTCAACT
SlPOD-qRT-F	TTCAAGTGAACGTCGCATGG
SlPOD-qRT-R	TGGCAATGCAGTCTTCTCAC
SlGST4-qRT-F	GCTCGTTTTTGGGCTAAGTTCC
SlGST4-qRT-R	TTCTCTTGCTCCTCTCCTTTGC
SlGST5-qRT-F	ATTGCACGTTTCTGGGCTAC
SlGST5-qRT-R	TGCTCCATAGACCTTTCCTCAC
SlGPX-qRT-F	AGCACTTGGAGAGAAGCCTTAC
SlGPX-qRT-R	ACAAACTTTGGGCACTCAGC
SlAPX1-qRT-F	ATCGCCGAGAAGAATTGTGC
SlAPX1-qRT-R	TTCATTCGGGTGCCTGATTG

## Sheet: Table S4
Table S4 Tomato accessions used in this study.
No.	TS	group	valine	leucine	isoleucine
1	TS-101	BIG	31268.5	79319	76487.5
2	TS-103	BIG	124041	232854	191688
3	TS-104	BIG	257384	328063	305736
4	TS-106	CER	89677.3	179328	138805
5	TS-107	CER	100507	191188	174322
6	TS-108	BIG	114901	166902	175157
7	TS-111	BIG	77038.9	211695	202727
8	TS-112	BIG	149388	330866	269452
9	TS-113	BIG	164162	223768	214113
10	TS-114	BIG	139371	251409	238246
11	TS-115	BIG	113660	248477	214376
12	TS-116	CER	134232	183934	145306
13	TS-117	BIG	36588.4	112453	84949.5
14	TS-118	CER	34074.5	76624.1	67099.8
15	TS-119	CER	24368.8	66222.2	45759.3
16	TS-120	CER	21677.8	101327	75890.8
17	TS-122	BIG	29410.7	76169.8	45612.6
18	TS-123	PIM	71163.2	136305	128733
19	TS-125	BIG	27821.4	109632	96596.3
20	TS-128	BIG	117004	261531	248443
21	TS-129	CER	59323.4	161743	136801
22	TS-130	BIG	96892.2	192271	165589
23	TS-131	CER	14887	58735.4	50586.2
24	TS-132	BIG	163005	268946	224028
25	TS-133	BIG	80058.9	131292	124390
26	TS-134	CER	167811	264089	233696
27	TS-135	BIG	108433	127290	100287
28	TS-136	BIG	28512.4	59206.7	64468
29	TS-137	BIG	97406.5	224700	180446
30	TS-138	CER	247123	240057	251744
31	TS-139	BIG	75620	148102	142433
32	TS-140	BIG	120360	224429	192616
33	TS-141	BIG	162914	318376	246566
34	TS-142	BIG	223526	252011	218649
35	TS-143	BIG	36656.4	198170	193217
36	TS-144	PIM	38718.9	208629	184164
37	TS-145	PIM	65768.8	336735	284074
38	TS-147	BIG	34426	144847	125662
39	TS-148	CER	11538	91272.5	84572.9
40	TS-149	CER	114329	368185	300759
41	TS-151	BIG	16514.7	110606	116334
42	TS-152	BIG	31738.6	277037	213031
43	TS-153	BIG	65317.2	213794	201637
44	TS-154	CER	12320.8	143050	129609
45	TS-155	BIG	44095.9	253727	236750
46	TS-157	BIG	29423.8	211517	181615
47	TS-158	CER	39538.8	284984	246901
48	TS-159	BIG	66331.6	253430	224985
49	TS-160	BIG	25234.1	130313	97160.9
50	TS-161	BIG	109990	289743	271548
51	TS-162	BIG	91700.7	294990	276915
52	TS-163	BIG	41738.5	211152	196430
53	TS-164	PIM	49902.8	288564	309497
54	TS-165	CER	30812.8	164488	145187
55	TS-166	BIG	30557.9	199890	205428
56	TS-167	BIG	37408.3	223761	211174
57	TS-168	BIG	135091	397543	410103
58	TS-169	BIG	470644	2.12421e+06	2.10975e+06
59	TS-170	BIG	259194	2.40517e+06	2.13124e+06
60	TS-171	BIG	100715	955711	907163
61	TS-172	BIG	153447	1.62229e+06	1.5238e+06
62	TS-175	BIG	156683	935870	829394
63	TS-176	BIG	176082	1.45407e+06	1.31919e+06
64	TS-178	BIG	31973.5	240572	224855
65	TS-180	BIG	21604	117013	95941.3
66	TS-181	CER	5313.9	75842.4	61652.7
67	TS-182	PIM	23436.1	109358	150285
68	TS-183	BIG	25627.3	160431	124487
69	TS-185	BIG	13040.4	101694	91333.7
70	TS-188	BIG	15942	69209.4	63260.9
71	TS-189	CER	12339.7	74973.2	68516.4
72	TS-190	BIG	20696.9	111581	97376.7
73	TS-191	BIG	44630.6	306363	303455
74	TS-192	BIG	32468.2	352243	286313
75	TS-193	BIG	19469.9	279184	200737
76	TS-194	BIG	59220.1	289348	299393
77	TS-195	BIG	71141.7	249347	226924
78	TS-197	BIG	14959.4	239519	223251
79	TS-198	BIG	43575.7	253313	255617
80	TS-1	BIG	31692.7	250690	245269
81	TS-2	BIG	16708.3	134275	117754
82	TS-3	BIG	7566.4	109033	94338.6
83	TS-4	BIG	40309.2	140612	124601
84	TS-6	BIG	31279.9	198862	173895
85	TS-7	BIG	14399.1	141218	109394
86	TS-8	BIG	15454.6	179105	113649
87	TS-9	BIG	24557.5	154897	146158
88	TS-10	BIG	32048.4	187345	194285
89	TS-12	BIG	4061.75	107043	77010.6
90	TS-13	CER	37804.2	140103	112555
91	TS-15	PIM	31187.7	131354	97059.5
92	TS-16	PIM	23862.4	201807	178412
93	TS-17	PIM	50484.9	358901	301975
94	TS-18	PIM	24512.9	174126	139825
95	TS-19	PIM	56257.1	296743	257510
96	TS-20	PIM	15064	141332	96682.2
97	TS-21	PIM	53307.9	324406	255484
98	TS-22	PIM	20149.5	202057	180216
99	TS-23	PIM	27935.4	196964	163173
100	TS-24	PIM	15440.3	131036	102793
101	TS-26	CER	24720.2	229995	227112
102	TS-27	CER	47484.6	289372	288998
103	TS-28	CER	6704.1	71413.8	64040.2
104	TS-29	CER	4160.55	95051.3	70377
105	TS-30	CER	157305	1.45896e+06	1.36771e+06
106	TS-33	CER	40825.2	287997	215737
107	TS-34	CER	17039.5	195233	185078
108	TS-35	CER	16437.3	170807	157363
109	TS-36	CER	8719.25	217723	230662
110	TS-37	CER	24674.7	224163	200147
111	TS-38	CER	13847.8	300951	321573
112	TS-39	CER	12330.2	110205	101868
113	TS-40	CER	11862.9	118553	106438
114	TS-42	BIG	53060.2	186135	156542
115	TS-43	BIG	47607.6	309527	310623
116	TS-44	BIG	35505.4	212985	156575
117	TS-45	BIG	29453.5	162227	124331
118	TS-46	BIG	15905	200149	156714
119	TS-47	BIG	12406.6	115333	115610
120	TS-48	BIG	26348.7	238493	234393
121	TS-49	BIG	25652.5	118676	115841
122	TS-50	PIM	24851.2	384381	269192
123	TS-51	BIG	39437.5	109406	104624
124	TS-53	CER	22429.3	276057	228454
125	TS-54	CER	36166.2	398844	317938
126	TS-55	BIG	44180.2	275415	241903
127	TS-56	CER	13148.9	197598	167206
128	TS-57	CER	33528.8	164674	163405
129	TS-58	BIG	21276.9	291405	240955
130	TS-59	BIG	36053.2	177493	130812
131	TS-60	BIG	65456.7	270648	236247
132	TS-62	CER	10797.4	102084	99334.9
133	TS-63	CER	20518.5	217854	222669
134	TS-64	CER	8264.85	87773.4	72252.8
135	TS-65	CER	8887.2	82434.6	70383
136	TS-66	CER	20592.8	210389	197278
137	TS-67	CER	78799.8	434787	360259
138	TS-68	BIG	50216	361051	360551
139	TS-69	BIG	14098.2	139965	120784
140	TS-70	CER	20495	311259	244644
141	TS-72	CER	12052.5	133787	130815
142	TS-73	BIG	26496.2	285807	281559
143	TS-74	BIG	29363	164224	147196
144	TS-75	CER	19852.3	281132	195663
145	TS-76	BIG	30509.4	447730	384321
146	TS-77	PIM	51112.7	389654	330280
147	TS-78	BIG	28076.7	187807	181238
148	TS-82	BIG	119987	207624	177118
149	TS-83	CER	15296.4	76050	67721.2
150	TS-85	BIG	90835.2	120779	106567
151	TS-86	BIG	81398	159123	114205
152	TS-88	BIG	142273	377648	340920
153	TS-89	BIG	161670	314458	243047
154	TS-90	BIG	102725	238151	183570
155	TS-92	PIM	170607	2.34695e+06	2.114e+06
156	TS-94	CER	89895.3	132284	96343.9
157	TS-95	BIG	102233	239054	195467
158	TS-96	CER	79712.6	169635	167132
159	TS-97	CER	54152.2	142652	126909
160	TS-98	CER	38680.2	75421.7	72600.3
161	TS-99	CER	34701.6	189458	143004
162	TS-100	BIG	151245	294547	263449
163	TS-201	BIG	173856	368569	313081
164	TS-202	CER	41000.8	180495	170316
165	TS-204	BIG	198276	317592	291235
166	TS-206	BIG	117622	341654	330590
167	TS-209	CER	245700	406561	343331
168	TS-215	BIG	289696	476027	423501
169	TS-218	BIG	137693	387653	289944
170	TS-219	CER	31795	144913	116692
171	TS-220	BIG	134799	209250	198156
172	TS-221	CER	58717.2	270493	255933
173	TS-222	PIM	36786.7	120184	100671
174	TS-226	BIG	36425	141089	118049
175	TS-227	CER	16916	118923	62011.5
176	TS-228	BIG	10563	93739	46650.8
177	TS-233	CER	5606.7	19589.9	13266
178	TS-236	BIG	23549.7	149604	88437.9
179	TS-238	CER	7931.9	48077.8	25550.6
180	TS-240	CER	3176.8	56606	20927.5
181	TS-242	BIG	15288.9	84168.2	27606.7
182	TS-243	CER	3145.35	109930	72850.8
183	TS-246	BIG	26372	92852.3	87185.9
184	TS-247	CER	26212.3	65138.7	63618.4
185	TS-248	CER	4294.3	57030.1	52094.8
186	TS-249	BIG	14484.5	77635	69426
187	TS-250	CER	12335.6	93604.6	112485
188	TS-253	BIG	14974.6	57037.2	68807.2
189	TS-256	BIG	6735.55	60773.9	48358
190	TS-257	CER	6487.25	55909.9	50874.9
191	TS-259	BIG	24253.8	156908	162137
192	TS-262	CER	32690.8	221776	200425
193	TS-263	BIG	103274	336562	305656
194	TS-264	BIG	40188.6	460685	311403
195	TS-266	PIM	49671.8	475703	353679
196	TS-268	BIG	37070.2	207376	220562
197	TS-270	BIG	53168.5	288183	251473
198	TS-271	CER	26790.8	247247	202330
199	TS-275	BIG	9544.15	216922	162614
200	TS-276	BIG	36120.8	142358	142185
201	TS-278	BIG	17705.4	223923	158972
202	TS-280	CER	2878.35	70220.4	54691.4
203	TS-281	CER	6431.25	73725.6	73941.1
204	TS-283	CER	13253	113809	117318
205	TS-284	CER	15886	158223	139825
206	TS-285	BIG	46947.2	216536	185473
207	TS-286	CER	19329.6	135485	121475
208	TS-288	BIG	26672.7	239652	186674
209	TS-290	CER	12250.2	164641	143030
210	TS-292	BIG	11325.8	170942	161468
211	TS-294	CER	18933.3	152203	135309
212	TS-296	BIG	22676.3	114562	101929
213	TS-297	BIG	38339.2	282935	278369
214	TS-298	CER	3174.05	22008.6	19795.8
215	TS-299	CER	2927.15	65576.9	83784.2
216	TS-300	CER	16373.2	48009.5	46692.3
217	TS-301	CER	2606.2	24837.7	40573.4
218	TS-302	CER	1757.3	42225.9	33378.3
219	TS-303	CER	2077.5	79297.6	72134.1
220	TS-400	BIG	1732.9	31344.1	36693.1
221	TS-401	BIG	8990.2	28945.3	21065.5
222	TS-415	PIM	7268.35	61459.2	62671.4
223	TS-416	PIM	3763.55	46289.2	44988
224	TS-418	PIM	6171.5	66819.4	58439.3
225	TS-419	PIM	7688.3	105581	72294.7
226	TS-428	CER	10391.7	166097	125741
227	TS-430	CER	63232.9	142266	117136
228	TS-432	PIM	31421.8	186140	175780
229	TS-433	PIM	22200.3	131381	154068
230	TS-450	CER	888.85	74414.5	61547.1
231	TS-505	BIG	15587.7	155049	153655
232	TS-507	BIG	872.95	35577.7	36640.1
233	TS-509	BIG	41385.8	192055	178003
234	TS-510	BIG	18815.4	97773.8	93878.6
235	TS-511	BIG	51927.6	129596	117203
236	TS-515	BIG	7129.3	43458.9	39602.7
237	TS-517	BIG	7561.3	38141.3	47411.9
238	TS-520	BIG	19382.5	138372	111625
239	TS-521	BIG	138600	2.29533e+06	2.10756e+06
240	TS-522	BIG	256827	1.8695e+06	1.87444e+06
241	TS-523	BIG	474173	3.23867e+06	2.9055e+06
242	TS-524	BIG	208434	1.67187e+06	1.57962e+06
243	TS-525	BIG	292434	2.20622e+06	1.94977e+06
244	TS-526	CER	231236	2.13214e+06	2.01475e+06
245	TS-527	BIG	307848	1.57366e+06	1.36129e+06
246	TS-529	BIG	244258	2.07522e+06	1.87115e+06
247	TS-530	BIG	461927	3.18978e+06	3.05467e+06
248	TS-531	BIG	229996	1.43865e+06	1.28941e+06
249	TS-532	CER	194944	1.4438e+06	1.39487e+06
250	TS-533	BIG	428852	2.61553e+06	2.31807e+06
251	TS-534	BIG	252261	2.19162e+06	2.12255e+06
252	TS-535	BIG	329547	2.89981e+06	2.61018e+06
253	TS-536	CER	229356	2.02335e+06	1.74502e+06
254	TS-537	CER	35952.1	751267	672765
255	TS-538	BIG	272789	1.95524e+06	1.68875e+06
256	TS-539	BIG	283351	2.50793e+06	2.31289e+06
257	TS-540	BIG	529459	3.34061e+06	3.23112e+06
258	TS-541	BIG	62602	1.19763e+06	1.12531e+06
259	TS-542	BIG	251896	2.49255e+06	2.32916e+06
260	TS-543	BIG	428699	2.11256e+06	1.96525e+06
261	TS-544	BIG	238793	2.30809e+06	2.13057e+06
262	TS-545	CER	159290	1.33342e+06	1.21632e+06
263	TS-546	BIG	182836	2.00245e+06	1.81295e+06
264	TS-547	BIG	315374	1.11866e+06	1.00499e+06
265	TS-548	BIG	206312	2.50664e+06	2.25537e+06
266	TS-549	BIG	59435.5	1.39329e+06	1.32044e+06
267	TS-550	BIG	216693	1.91912e+06	1.74125e+06
268	TS-551	BIG	185099	2.21545e+06	1.91741e+06
269	TS-552	CER	214023	1.70153e+06	1.64349e+06
270	TS-555	BIG	129061	361806	297165
271	TS-556	BIG	170882	316129	292392
272	TS-557	BIG	288778	549786	487956
273	TS-558	BIG	154984	390503	308073
274	TS-559	BIG	101292	251321	224910
275	TS-560	CER	57479.1	202064	190152
276	TS-561	BIG	119136	199221	162774
277	TS-562	BIG	130385	177683	164962
278	TS-563	BIG	84244.4	180734	171087
279	TS-564	CER	63603.4	217986	219087
280	TS-565	BIG	73133.5	287182	239640
281	TS-566	BIG	151903	324908	304265
282	TS-567	BIG	74418.8	313888	284266
283	TS-568	BIG	99257.5	241340	225209
284	TS-570	BIG	84542	265114	204694
285	TS-572	BIG	69749.8	198964	184948
286	TS-573	BIG	18152.8	124929	91253.7
287	TS-574	BIG	124451	314745	232151
288	TS-575	BIG	52537	224665	199669
289	TS-576	BIG	105048	201177	201345
290	TS-577	BIG	62191.5	167188	157668
291	TS-578	BIG	38038.7	222678	197122
292	TS-579	BIG	129864	330653	231071
293	TS-580	BIG	24996.6	151987	145151
294	TS-582	CER	56154.5	423647	326306
295	TS-583	BIG	102513	303673	255345
296	TS-584	BIG	85669.9	312957	274601
297	TS-585	CER	167798	305804	275204
298	TS-586	BIG	59639	240858	230868
299	TS-587	BIG	32674.6	111584	71583.4
300	TS-588	BIG	24168.2	102478	94529.6
301	TS-589	BIG	97798.8	185617	135172
302	TS-590	CER	80127.8	122059	131942
303	TS-591	BIG	57996.8	174468	135621
304	TS-592	BIG	15362.9	108904	105288
305	TS-593	BIG	36453.8	113895	94264.5
306	TS-594	CER	13576.2	104539	77990.3
307	TS-595	BIG	39035.7	137745	115583
308	TS-596	BIG	32892.9	152043	140160
309	TS-597	BIG	20325.3	98162.8	84093.9
310	TS-598	CER	37164.7	168646	152740
311	TS-599	BIG	107772	280372	234995
312	TS-600	BIG	67034.8	229830	180822
313	TS-602	BIG	15982.4	162623	143003
314	TS-604	BIG	47819.9	262651	226657
315	TS-605	BIG	28727.9	204315	209131
316	TS-607	BIG	23279.8	210908	202417
317	TS-609	BIG	49305.2	324919	253457
318	TS-610	CER	19246.4	236044	196583
319	TS-611	BIG	42557.5	152799	128398
320	TS-612	BIG	9088.85	101527	84608.4
321	TS-613	BIG	29961	229398	191317
322	TS-614	CER	22292.7	159312	145865
323	TS-615	CER	34886.8	184681	172365
324	TS-616	BIG	30554.2	263951	216799
325	TS-617	BIG	18418.5	154498	146048
326	TS-618	CER	4979.1	50180.3	33658.4
327	TS-619	BIG	23287.9	110991	119276
328	TS-620	BIG	34105	212615	186484
329	TS-621	BIG	32338.6	131999	108141
330	TS-622	BIG	11198.2	84666.7	70052.3
331	TS-623	CER	60921.3	214014	197007
332	TS-624	BIG	23208.3	209013	197424
333	TS-625	BIG	56140.6	332453	295307
334	TS-627	BIG	173769	1.64175e+06	1.46324e+06
335	TS-628	CER	20837	317698	290524
336	TS-629	BIG	15695.9	244635	198201
337	TS-630	BIG	34936.2	253429	218436
338	TS-631	BIG	159068	1.3172e+06	1.27993e+06
339	TS-632	BIG	70403	335329	283857
340	TS-633	BIG	20227.1	203850	176614
341	TS-635	BIG	41404.6	182861	156517
342	TS-636	BIG	175160	1.55825e+06	1.38835e+06
343	TS-637	BIG	26089.3	160742	169983
344	TS-638	BIG	155451	969796	840483
345	TS-640	BIG	60680.7	281358	210513
346	TS-641	BIG	32828.9	252849	198645
347	TS-642	BIG	68372.7	298087	263371
348	TS-646	BIG	38020.3	144813	125562
349	TS-647	BIG	75734.9	232927	210718
350	TS-648	BIG	176160	1.37872e+06	1.31591e+06
351	TS-650	BIG	109845	1.51099e+06	1.43508e+06
352	TS-652	CER	207347	1.2306e+06	1.21074e+06
353	TS-653	BIG	100794	574923	597427
354	TS-654	BIG	127141	1.49716e+06	1.41027e+06
355	TS-655	BIG	242000	1.62332e+06	1.45952e+06
356	TS-656	BIG	127907	1.04017e+06	946285
357	TS-657	CER	109287	1.37872e+06	1.31402e+06
358	TS-660	BIG	399197	2.14412e+06	2.10501e+06
359	TS-663	BIG	233738	1.68027e+06	1.36541e+06
360	TS-664	BIG	32429.1	949227	825048
361	TS-665	BIG	130981	733632	752469
362	TS-666	BIG	325896	2.66638e+06	2.37465e+06
363	TS-667	BIG	161111	1.55892e+06	1.34142e+06
364	TS-669	BIG	332274	3.26769e+06	2.98927e+06
365	TS-670	BIG	236277	2.00359e+06	1.98222e+06
366	TS-671	BIG	111727	1.53466e+06	1.40744e+06
367	TS-677	BIG	245216	2.23099e+06	2.1286e+06
368	TS-681	BIG	257444	1.74506e+06	1.70543e+06
369	TS-683	BIG	215837	1.60369e+06	1.5369e+06
370	TS-687	BIG	437219	2.11212e+06	1.83117e+06
371	TS-697	BIG	149686	1.27564e+06	1.12558e+06
372	TS-700	BIG	234340	1.96423e+06	1.68621e+06
373	TS-731	CER	98023.8	1.48471e+06	1.4505e+06
374	TS-739	BIG	221340	1.30668e+06	1.10455e+06

## Sheet: Table S5
Table S5 Protein sequences used in this study.
Protein	sequence
AtAAP1	MKSFNTEGHNHSTAESGDAYTVSDPTKNVDEDGREKRTGTWLTASAHIITAVIGSGVLSLAWAIAQLGWIAGTSILLIFSFITYFTSTMLADCYRAPDPVTGKRNYTYMDVVRSYLGGRKVQLCGVAQYGNLIGVTVGYTITASISLVAVGKSNCFHDKGHTADCTISNYPYMAVFGIIQVILSQIPNFHKLSFLSIMAAVMSFTYATIGIGLAIATVAGGKVGKTSMTGTAVGVDVTAAQKIWRSFQAVGDIAFAYAYATVLIEIQDTLRSSPAENKAMKRASLVGVSTTTFFYILCGCIGYAAFGNNAPGDFLTDFGFFEPFWLIDFANACIAVHLIGAYQVFAQPIFQFVEKKCNRNYPDNKFITSEYSVNVPFLGKFNISLFRLVWRTAYVVITT…
AtAAP2	MGETAAANNHRHHHHHGHQVFDVASHDFVPPQPAFKCFDDDGRLKRTGTVWTASAHIITAVIGSGVLSLAWAIAQLGWIAGPAVMLLFSLVTLYSSTLLSDCYRTGDAVSGKRNYTYMDAVRSILGGFKFKICGLIQYLNLFGIAIGYTIAASISMMAIKRSNCFHKSGGKDPCHMSSNPYMIVFGVAEILLSQVPDFDQIWWISIVAAVMSFTYSAIGLALGIVQVAANGVFKGSLTGISIGTVTQTQKIWRTFQALGDIAFAYSYSVVLIEIQDTVRSPPAESKTMKKATKISIAVTTIFYMLCGSMGYAAFGDAAPGNLLTGFGFYNPFWLLDIANAAIVVHLVGAYQVFAQPIFAFIEKSVAERYPDNDFLSKEFEIRIPGFKSPYKVNVFRMVY…
AtAAP3	MVQNHQTVLAVDMPQTGGSKYLDDDGKNKRTGSVWTASAHIITAVIGSGVLSLAWATAQLGWLAGPVVMLLFSAVTYFTSSLLAACYRSGDPISGKRNYTYMDAVRSNLGGVKVTLCGIVQYLNIFGVAIGYTIASAISMMAIKRSNCFHKSGGKDPCHMNSNPYMIAFGLVQILFSQIPDFDQLWWLSILAAVMSFTYSSAGLALGIAQVVVNGKVKGSLTGISIGAVTETQKIWRTFQALGDIAFAYSYSIILIEIQDTVKSPPSEEKTMKKATLVSVSVTTMFYMLCGCMGYAAFGDLSPGNLLTGFGFYNPYWLLDIANAAIVIHLIGAYQVYCQPLFAFIEKQASIQFPDSEFIAKDIKIPIPGFKPLRLNVFRLIWRTVFVIITTVISMLLPF…
AtAAP4	MDVPRPAFKCFDDDGRLKRSGTVWTASAHIITAVIGSGVLSLAWAIGQLGWIAGPTVMLLFSFVTYYSSTLLSDCYRTGDPVSGKRNYTYMDAVRSILGGFRFKICGLIQYLNLFGITVGYTIAASISMMAIKRSNCFHESGGKNPCHMSSNPYMIMFGVTEILLSQIKDFDQIWWLSIVAAIMSFTYSAIGLALGIIQVAANGVVKGSLTGISIGAVTQTQKIWRTFQALGDIAFAYSYSVVLIEIQDTVRSPPAESKTMKIATRISIAVTTTFYMLCGCMGYAAFGDKAPGNLLTGFGFYNPFWLLDVANAAIVIHLVGAYQVFAQPIFAFIEKQLAARFPDSDLVTKEYEIRIPGFRSPYKVNVFRAVYRSGFVVLTTVISMLMPFFNDVVGILGA…
AtAAP5	MVVQNVQDLDVLPKHSSDSFDDDGRPKRTGTVWTASAHIITAVIGSGVLSLAWAVAQIGWIGGPVAMLLFSFVTFYTSTLLCSCYRSGDSVTGKRNYTYMDAIHSNLGGIKVKVCGVVQYVNLFGTAIGYTIASAISLVAIQRTSCQQMNGPNDPCHVNGNVYMIAFGIVQIIFSQIPDFDQLWWLSIVAAVMSFAYSAIGLGLGVSKVVENKEIKGSLTGVTVGTVTLSGTVTSSQKIWRTFQSLGNIAFAYSYSMILIEIQDTVKSPPAEVNTMRKATFVSVAVTTVFYMLCGCVGYAAFGDNAPGNLLAHGGFRNPYWLLDIANLAIVIHLVGAYQVYCQPLFAFVEKEASRRFPESEFVTKEIKIQLFPGKPFNLNLFRLVWRTFFVMTTTLISM…
AtAAP6	MEKKKSMFVEQSFPEHEIGDTNKNFDEDGRDKRTGTWMTGSAHIITAVIGSGVLSLAWAIAQLGWVAGPAVLMAFSFITYFTSTMLADCYRSPDPVTGKRNYTYMEVVRSYLGGRKVQLCGLAQYGNLIGITIGYTITASISMVAVKRSNCFHKNGHNVKCATSNTPFMIIFAIIQIILSQIPNFHNLSWLSILAAVMSFCYASIGVGLSIAKAAGGGEHVRTTLTGVTVGIDVSGAEKIWRTFQAIGDIAFAYAYSTVLIEIQDTLKAGPPSENKAMKRASLVGVSTTTFFYMLCGCVGYAAFGNDAPGNFLTGFGFYEPFWLIDFANVCIAVHLIGAYQVFCQPIFQFVESQSAKRWPDNKFITGEYKIHVPCCGDFSINFLRLVWRTSYVVVTAVV…
AtAAP7	MDIKEDDESRVITPTELQLHDSVTARTGTLWTAVAHIITGVIGAGVLSLAWATAELGWIAGPAALIAFAGVTLLSAFLLSDCYRFPDPNNGPLRLNSYSQAVKLYLGKKNEIVCGVVVYISLFGCGIAYTIVIATCSRAIMKSNCYHRNGHNATCSYGDNNNYFMVLFGLTQIFMSQIPNFHNMVWLSLVAAIMSFTYSFIGIGLALGKIIENRKIEGSIRGIPAENRGEKVWIVFQALGNIAFSYPFSIILLEIQDTLRSPPAEKQTMKKASTVAVFIQTFFFFCCGCFGYAAFGDSTPGNLLTGFGFYEPFWLVDFANACIVLHLVGGYQVYSQPIFAAAERSLTKKYPENKFIARFYGFKLPLLRGETVRLNPMRMCLRTMYVLITTGVAVMFPYF…
AtAAP8	MDAYNNPSAVESGDAAVKSVDDDGREKRTGTFWTASAHIITAVIGSGVLSLAWAIAQLGWVAGTTVLVAFAIITYYTSTLLADCYRSPDSITGTRNYNYMGVVRSYLGGKKVQLCGVAQYVNLVGVTIGYTITASISLVAIGKSNCYHDKGHKAKCSVSNYPYMAAFGIVQIILSQLPNFHKLSFLSIIAAVMSFSYASIGIGLAIATVASGKIGKTELTGTVIGVDVTASEKVWKLFQAIGDIAFSYAFTTILIEIQDTLRSSPPENKVMKRASLVGVSTTTVFYILCGCIGYAAFGNQAPGDFLTDFGFYEPYWLIDFANACIALHLIGAYQVYAQPFFQFVEENCNKKWPQSNFINKEYSSKVPLLGKCRVNLFRLVWRTCYVVLTTFVAMIFPFF…
BnAAP1	MKSFNTDQHGHSAAESGDVYAMSDPTKNVDDDGREKRTGTWLTASAHIITAVIGSGVLSLAWAIAQLGWIAGTLILIIFSFITYFTSTMLADCYRAPDPLTGKRNYTYMDVVRSYLGGRKVQLCGVAQYGNLIGITVGYTITASISLVAIGKANCYHNKGHHADCTISNYPYMAAFGIIQILLSQIPNFHKLSFLSLMAAVMSFAYASIGIGLAIATVAGGKVGKTNMTGTVVGVDVTAAQKIWRSFQAVGDIAFAYAYATVLIEIQDTLRSSPAENKAMKRASFVGVSTTTFFYILCGCLGYAAFGNKAPGDFLTNFGFYEPFWLIDFANACIAFHLIGAYQVFAQPIFQFVEKKCNRNWPDNKFITSEYSVNIPFLGKFSINLFRLVWRTAYVVITT…
BnAAP2	MGETAAANHHHHHHGHQVFDAYVPPQPAFKCFDDDGRLKRTGTVWTASAHIITAVIGSGVLSLAWAIAQLGWVAGPAVMLVFSLVTLYSSTLLSDCYRTGDAVSGKRNYTYMDAVRSILGGFKFKICGLIQYLNLFGIAIGYTIAASISMMAIKRSNCFHKSGGKDPCHMSSNPYMIIFGVTEILLSQVPDFDQIWWISIVAAVMSFTYSAIGLALGIVQVAANGVFKGSLTGISIGTVTQTQKIWRTFQALGDIAFAYSYSVVLIEIQDTVRSPPSESKTMKKATKLSIAITTIFYMLCGSMGYAAFGDAAPGNLLTGFGFYNPFWLLDIANAAIVVHLIGAYQVFSQPIFAFAEKSASERFPDNDLLTKELEFKIPGFRSPYKTNVFRVVFRCSFVV…
BnAAP6	MEKKSMFIEQSFTDHKSGDMNKNFDDDGRQKRTGTWMTGSAHIITAVIGSGVLSLAWAIAQLGWVAGPAVLMAFSFITYFTSTMLADCYRSPDPVTGKRNYTYMEVVRSYLGGRKVMLCGLAQYGNLIGITIGYTITASISMVAVKRSNCFHKNGHNVKCSTSNTPFMIIFACIQIVLSQIPNFHNLSWLSILAAVMSFSYASIGIGLSIAKVAGGGVHARTALTGVTVGVDVTGSEKVWRTFQAVGDIAFAYAYSTVLIEIQDTLKASPPSENKAMKRASLVGVSTTTFFYMLCGCVGYAAFGNNAPGNFLTGFGFYEPFWLIDFANVCIAVHLVGAYQVFCQPIFQFVESQSAKRWPDNKFITGEYKMNVPCGGDFGISLFRLVWRTSYVVVTAVVA…
CsAAP2	MLSFGIVEIILSQIPNFDQIWWLSIVAAIMSFTYSSIGLTLGIAKVAESGSFKGTLSGITVGTVTQSEKIWRSFQALGDIAFASSFAIVLIEVQDTIRSPPSETKTMKKAAGFSITLTTIFYMLCGCMGYAAFGNTAPGNLLTGFGFYNPFWLLDIANVSIVVHLVGAYQVFSQPVYAFVEKKVVQTWPDTPFFTKEYKLSLFSSRSSYNVNLFRLVWRTLFVCFTTIVAMLLPFFNDIVGFIGALQFWPMTVYFPVQMYVVQKKVPKWSVKWICVQTMSMGCLLISLAAAVGSISGIMLDLNVYKPFKTMY
CsAAP3	MGENQAFGISNDVVPQGGSKCFDDDGRLKRTGTVWTASAHIITAVIGSGVLSLAWATAQLGWVAGPAVMFLFSMVTYYTSVLLSACYRSGDPVSGKRNYTYMDAVQANLGGWNVKLCGVVQYANIVGVAIGYTIASAISMMAIKRSNCFHASGGKDPCQINSNPYMIAFGVVEIVFSQIKDFDQLWWLSIVASVMSFTYSTIGLGLGVAQIAANGKIGGSLTGISIGTVTQTQKVWRSFQALGDIAFAYSYSIILIEIQDTLKSPPSEAKTMKKATLVSVSVTTLFYMLCGAAGYAAFGDMAPGNLLTGFGFYNPYWLLDIANAAIVIHLVGAYQVYCQPLFAFVEKYASEKSPDSDFITKDIDVPIPGFRPYKLNLFRLVWRTAFVIVTTVISMLLPF…
CsAAP4	MANNHHHHSLNISAPPHPASAADTAFDDDGRPKRTGTVWTASAHIITAVIGSGVLSLAWATAQLGWVAGPVVMMLFSFVTYYTSTLLAACYRSGDSVNGKRNYTYMDAVRNNLGGFKVKLCGLVQYVNLFGVAIGYTIASSISMMAIKRSNCFHKSGGKNPCHMNSNPYMISFGIMEIFLSQIPDFDQLWWLSIVAAVMSFTYSIIGLVLGIIQVTDNGKFKGSLTGVSIGSVTESQKIWRSFQALGDMAFAYSFSIILIEIQDTIKAPPSEAKTMKKATFLSVAVTTVFYMLCGCMGYAAFGDLAPGNLLTGFGFYNPYWLLDIANVAIVVHLVGAYQVFCQPLFAFIEKNASSRFPDSKFINEDINIPIPGFRPFKLNLFRLVWRTIFVIITTLVSM…
CsAAP5	MANNHHHHSLNISAPPHPASAADTAFDDDGRPKRTGTVWTASAHIITAVIGSGVLSLAWATAQLGWVAGPVVMMLFSFVTYYTSTLLAACYRSGDSVNGKRNYTYMDAVRNNLGGFKVKLCGLVQYVNLFGVAIGYTIASSISMMAIKRSNCFHKSGGKNPCHMNSNPYMISFGIMEIFLSQIPDFDQLWWLSIVAAVMSFTYSIIGLVLGIIQVTDNGKFKGSLTGVSIGSVTESQKIWRSFQALGDMAFAYSFSIILIEIQDTIKAPPSEAKTMKKATFLSVAVTTVFYMLCGCMGYAAFGDLAPGNLLTGFGFYNPYWLLDIANVAIVVHLVGAYQVFCQPLFAFIEKNASSRFPDSKFINEDINIPIPGFRPFKLNLFRLVWRTIFVIITTLVSM…
CsAAP6	MPAHPFPKSSMYLDQNPEAALKNFDDDGRQKRTGTWVTASAHIITAVIGSGVLSLAWAIAQLGWVAGPAVLVAFSMITYLTATLLADCYRSPDPVTGKRNYTYMDVVKAHLGGNNVKFCGLAQYGNLVGVSIGYTITASISMVGNDWC
GmAPP6a	MGSMHIETPETFADGSKNFDDDGRAKRTGTWITASAHIITAVIGSGVLSLAWAIAQMGWVAGPAVLFVFSLITYFTSTLLADCYRSPDPVHGKRNYTYSEVVKANLGGRKFQLCGLAQYINLVGVTIGYTITASLSMGAVKKSNCLHKHGHQDECKVKDNAFMIAFACIQILLSQIPNFHKLSWLSIVAAVMSFAYSSIGLGLSIAKIIGGGHVRTTLTGVEVSGTEKVWKMFQAIGDIAFAYAFSNVLIEIQDTLKSSPPENKVMKRASLIGIMTTTLFYVLCGCLGYAAFGNDAPSNFLTGFGFYEPFWLIDFANVCIAVHLVGAYQVFVQPIFGFVEKWSKENWTESQFINGEHTLNIPLCGSYNVNFFRVVWRTAYVIITAVVAMLLPFFNDFLA…
OsAAP3	MAKDVEMAVRNGDGGGGGGYYATHPHGGAGGEDVDDDGKQRRTGNVWTASAHIITAVIGSGVLSLAWATAQLGWVVGPVTLMLFALITYYTSGLLADCYRTGDPVSGKRNYTYMDAVAAYLGGWQVWSCGVFQYVNLVGTAIGYTITASISAAAVHKANCYHKNGHDADCGVYDTTYMIVFGVVQIFFSMLPNFSDLSWLSILAAVMSFSYSTIAVGLSLARTISGATGKTTLTGVEVGVDVTSAQKIWLAFQALGDIAFAYSYSMILIEIQDTVKSPPAENKTMKKATLLGVSTTTAFYMLCGCLGYAAFGNAAPGNMLTGFGFYEPYWLIDFANVCIVVHLVGAYQVFCQPIFAAVETFAARRWPGSEFITRERPVVAGRSFSVNMFRLTWRTAFVV…
OsAAP4	MDRRAVVYDAEAVDDHERQGTVWTATSHIVAAVVGSGVLALAWTVAQLGWVVGPLVLVGFSCVTYYTSTLLANCYRYPDPVTGTANREYIDAVRCYLGPKNVMLCGCAQYVNLWGTLVGYTITASASMIAVKRVNCFHREGYGAGDCGASGSTYMVVFGVFQLLLSQLPSLHNIAWLSVVAVATSFGYSFISLGLCAAKWASHGGAVRGTLAGADLDFPRDKAFNVLLALGNIAFSYTFADVLIEIQDTLRSPPAENKTMKRASFYGLSMTTVFYLLLGCTGYAAFGNDAPGNILTGFAFYEPFWLVDIANICVIVHLIGAYQVITHHRLTSSLMAGGDRR
OsAAP5	MNKNAAPEDVESGEHERTGTVWTATAHIVTAVIGSGVLALAWSVAQLGWVAGPLALAGFACVTYYTSTLLANAYRAPHPVTGTRNRTYMDAVRSYLSPREVFMCGIAQYVNLWGTMVGYTITATISMVAIRRSDCIHRNGAGAAARCDNTSATVLMLAFSIVQVVLSQFPGLEHITWLSVVAAVMSFAYSFIGLGLSVAEWVSHGGHLSGRIQGATAASSSKKLWNVLLALGNIAFAYTFAEVLIEIQDTLKPSPPENKTMKKAAMYGIGATTIFYISVGCAGYAAFGSDAPGNILTASGMGPFWLVDIANMCLILHLIGAYQVYAQPIFATMERWISSRWPEAKFINSEYTVNVPLIQRGSVTVAPYKLVLRTVVVIATTVVAMMIPFFNAVLGLLGA…
OsAAP6	MDVEKVERKEVAVDDDGRVRTGTVWTATTHAITAVIGSGVLALPWSVAQMGWVLGPIALVVCAYITYYTAVLLCDCYRTPDPVHGKRNYTYMDVVRSCLGPRDVVVCGIAQYAILWGAMVGYTITTATSIMSVVRTNCHHYKGPDATCGSSGTMYMVLFGLAEVVLSQCPSLEGVTLISVVAAVMSFTYSFVGLFLSAAKVASHGAAHGTLLGVRVGAGGVTASTKAWHFLQALGNIAFAYTYSMLLIEIQDTVKSPPSENVTMKRASLYGIGVTTVFYVSIGCVGYAAFGNAAPGNVLTGFLEPFWLVDIANVAVVIHLVGAYQVYAQPVFACYEKWLASRWPESAFFHREYAVPLGGGRAVRFTLCKLVLRTAFVAVTTVVSLVLPFFNAVLGLLGA…
PsAAP1	MVVEKNASKNHHHQTFDVSIDQQLDSKFFDDDGRVKRTGTSWTASAHVITAVIGSGVLSLAWAIAQLGWIAGPVVMILFAWVTYYTSVLLAECYRNGDPVNGKRNYTYMEVVHSNLGGLQVQFCGFIQYLNLIGVAIGYTVASAISMMAIERSNCYHRSGGKDPCHMNSNAYMIAFGAVQIIVSQIPDFDQLWWLSIVAAVMSFTYSTIGLGLGIGKVMENKKFAGTITGVNDVTKAQKTWGSLQALGDIAFAYSFSMILIEIQDTVKAPPPSESKTMKKATLISVIVTTFFYMLCGCLGYAAFGNSSPGNLLTGFGFYNPFWLLDIANAAIVIHLIGAYQVYCQPLYAFVENYMVKRFPDNYFLNKNIKIPIPGLDMYKLNLFKLVWRTVFVILTTLV…
PsAAP2	MEEKEEHFIEGAVASHNDSKLFDDDDRLKRTGTVWTTSSHIITAVVGSGVLSLAWAIAQLGWVIGPSVMLFFSLITWYTSSLLAECYRIGDPHSGKRNYTFMEAVHTILGGFNDTLCGIVQYSNLYGTAIGYTIAAAISMMAIKRSGCFHSSGGKDGCHISSNPYMISFGVIQIFFSQIPDFHKMWWLSIVAAIMSFTYSLIGLGLAIAKVAENGSFKGSLTGVTIGMVTEAQKVWGVFQALGNIAFAYSYSQILIEIQDTIKNPPSEVKTMKQATRISIGVTTIFYMLCGGMGYAAFGDTSPGNLLTGFGFYNPYWLIDIANAAIVIHLVGAYQVYAQPLFAFVEKIMIKRWPKINKEYIVTIPGFHPYHLNLFRLIWRTIFVITTTVISMLIPFFND…
Solyc01g106800	MFLATQLQQDTLKSHPPENKSMKKATFTGISVSTIFYLLCGLLGYAAFGNKAPGNFLTGFGFYEPFWLIDFANVCIVIHLVGAYQVFCQPIFGFVEGWSRQKWPESKFITKEYMINLSHLGLFNFNFYRLVWRTLYVVFTTILAMLFPFFNDFVGFIGAASFWPLTVYFPIQMYIAQAKIPKYSFTWIWLNILSFVCLIISLLAAAGSVRGLIKSLQEFEPFQSRS
Solyc04g077050	MAPEFQKNAMYVSNELESGDVQKNFDDDGREKRTGTLLTASAHIITAVIGSGVLSLAWAIAQLGWVAGPAVLLAFSFITYFTSTLLADSYRSPGPISGKRNYTYMDVVRSHLGGVKVTLCGIAQYANLVGVTIGYTITASISMVAVRRSNCFHKNGHEASCSIGSYPYMIIFAVIQIVLSQIPNFHKLSWLSILAAVMSFTYASIGLGLSIAKVAGVGHHVKTTLTGVVVGVDVSGTEKVWRSFQAIGDIAFAYAYSTVLIEIQDTLKSSPPESKVMKRASLAGVSTTTLFYVLCGTIGYAAFGNDAPGNFLTGFGFYEPFWLIDFANVCIAVHLIGAYQVFCQPLYGFVEARCSERWPDSKFITSEYAMQVPCCGTYNLNLFRLVWRTTYVIVTAVIA…
Solyc06g060110	MADKPHQVFEVYGESKCFDDDGRIKRTGSVWTASAHIITAVIGSGVLSLAWATAQLGWVAGPTVLLLFSFVTYYTSALLSDCYRTGDPVTGKRNYTYMDAVRANLGGFQVKICGVIQYANLFGVAIGYTIASSISMVAVNRSNCFHKQGHHAACNVSSTPYMIMFGVMEIIFSQIPDFDQISWLSIVAAVMSFTYSTIGLGLGVAQVAETGKIEGSLTGISIGTEVTEMQKIWRSFQALGAIAFAYSYSLILIEIQDTLKSPPAEAKTMKRATLISVAVTTVFYMLCGCFGYAAFGDQSPGNLLTGFGFYNPYWLLDIANIAIVVHLVGAYQVYCQPLFAFVEKTAAEWYPDSKIITKEIDVPIPGFKPFKLNLFRLVWRTIFVIITTVISMLMPFFND…
Solyc07g066020	MAGGIEHNTETPLLLATFSGSSDSNGIGKKGTIWTAGAHIITGVIGAGVLSLSWSIAQLGWIAGPLAIILFAVVTLFATTILCDCYKSPDSLLGPTINHTLLEAAGFYLGTLWTAVAHIISAVIGAGVLSLAWCTAQLGWIAGPITMLCFAVVTYISASLICDCYRSPDPITGTRNPSYIDAVRVNLGKKWTWLCGLLQYVSFYGTGIAYVITSATSMREIQRSNCYHKGGEKAVCQTGTNNFMLIFGIIQIVTSQIPNFHNMAWLSVVAALMSFCYSFIGLGLGFSKVIDNRGIKGSIVGVPTKSAAQKIWLVFQALGDIAFAYPYSIILLEIQDTLKSPPPENQTMKKASINAIVITTFFYLCCSCFGYAAFGNDTPGNLLTGFYEPFWLVDFANAC…
Solyc11g005070	MGDSTNFAAKHPVSINITESKLFDDDGRIKRSGSVWTASAHIITAVIGSGVLSLAWAVAQLGWIAGPIVMLLFSFVTYYTSSLLSDCYRSGDPLFGKRNYTYMDVVQANLSGLQVKICGWIQYVNLFGVAIGYTIASSISLMAVKRSDCFHKHGHKAPCLQPNTPYMIIFGVIEIIFSQIPDFDQIWWLSIVAAVMSFTYSTIGLGLGIAHVAETGKIGGSLTGVSIGTVTEMQKVWRTFQALGAIAFAYSYSLILIEIQDTIKSPPSEAKTMKNATIISVSVTTVFYMLCGCFGYAAFGDHAPDNLLTGFGFYDPYWLLDIANIAIFVHLVGAYQVYCQPLFAFIEKTAAEWYPNSKIITKNISVPIPGFKSYNIYLFRLVWRTIFVIISTIISMLLP…
Solyc12g088190	MASEFEKNSTNMYVEQSPKGLENGQVQRNIDDDGREKRTGTVLTASAHIITAVIGSGVLSLAWAMAQLGWVAGPVILFLFSFITYFTSTLLTDCYRFPGPDSGKRNYSYMEVVRSHLGGFKVQLCGIAQYGNLVGITIGYTITASISMKAVVRSNCFHKEGHQASCIVSNYPYMVIFAIIQIILSQIQNFHKLSWLSMLAAVMSFAYSLIGLGLSIAKVAGVGHHVKTSLTGTIVGVDVSASQKVWRCLQSIGDIAFAYAFATILIDIQDTLRSPPPENKAMKRASLVGVFTTTLFYVLCGTIGYAAFGNNAPGNFLTGFGFYEPFWLIDFANVCIAIHLIGAYQVFCQPIYSFVEGRCIEKWPENKFIKSQHDINIPWLGVYNLSYFRMIWRTIYVIV…
StAAP1	MAPEFQKNAMYVSNELENGDVQKNFDDDGREKRTGTLLTASAHIITAVIGSGVLSLAWAIAQLGWVAGPAVLFAFSFITYFTSTLLADCYRSPGPISGKRNYTYMDVVRSHLGGVKVTLCGIAQYANLVGVTIGYTITASISMVAVKRSNCFHKNGHEASCSIESYPYMIIFAVIQIVLSQIPNFHKLSWLSILAAVMSFTYASIGLGLSIAKASGVGHHVKTALTGVVVGVDVSGTEKVWRSFQAIGDIAFAYAYSTVLIEIQDTLKSSPSESKVMKRASLAGVSTTTLFYVLCGTIGYAAFGNNAPGNFLTGFGFYEPFWLIDFANVCIAVHLVGAYQVFCQPLYGFVEGRCSERWPDSKFITSEYAMQVPWCGTYNLNLFRLVWRTTYVIVTAVIA…
VfAAP1	MTMEEKEEHSTEAAVTSHNDSKLFDDDDRVKRTGTVWTTSSHIITAVVGSGVLSLAWAIAQLGWIIGLSVMIFFSLITWYTSSLLSECYRTGDPHFGKRNYTFMEAVHTILGGFYDTLCGIVQYSNLYGTAVGYTIGASISMMAIKRSNCFHSSGGKDGCRISSNPYMISFGVIQIFFSQIPDFHEMWWLSIVAAIMSFTYSLIGLGLAIAKVAENGSFKGSITGVSIGTVTEAQKVWGVFQSLGNIAFAYSYSQILIEIQDTIKSPPSEMKTMKQATKISIGVTTIFYMLCGGMGYAAFGDLSPGNLLTGFGFYNPYWLIDIANAALIIHLVGAYQVYAQPLFAFVEKIMIKRWPKIKKEYKLTIPGFRPYHLNLFRLIWRTIFVITTTFISMLIPFF…
VfAAP2	MLQRSRTLPSKIYQGVIEERKDGRHYIELEPLPKMETETKPITIQSKCLDDDGRVKRTGTFWTASAHIITAVIGSGVLSLSWAIAQLGWAVGPVVMVLFAVVNLYTSTLLTQCYRSDDSVAGPRNYTYTDAVKSILGGKKFKICGVIQYVNLFGVAIGYTIAASVSMMAIKRSNCYHESHGNDPCHMSSNVYMIAFGIAEVILSQIPDFDQVWWLSIVAAIMSFTYSAVGLGLGVAKVAENGTFHGRLMGISIGTVTPAGTVTGTQKVWRSLQALGAMAFAYSFSIILIEIQDTIKSPPAEHKTMKKATMLSIMVTTVFYILCGSMGYAAFGDHVPGNLLTGFGFYNPYWLLDIANFAIVVHLVGAYQVFSQPFFAFVEKWSAHKWPKNKFVTEEYDIP…
VfAAP3	MVENISRTNLSYRGDTGGIEEAIDDAPLQTDSKFYDDDGRVKRTGTVWTTCSHIITGVIGSGVLSLAWSVAQMGWIAGPATMIFFSIITLYTSSFLADCYRSGDTEFGKRNYTFMDAVHNILGGPSVKICGVVQYLNLFGSAIGYNIAAAMSMMEIRKSYCVHSSHGEDPCHVSGNAYMIAFGVAQLFFSQIPDFHNTWWLSIVAAVMSFFYSTIALALGISKVAETGTVMGSLTGISIGTVTPAQKVWGVFQALGNIAFAYSYSFILLEIQDTIKSPPSEGKAMKKAAKLSIGVTTTFYLLCGCTGYAAFGDAAPGNLLAGFGVSKAYILVDMANAAIVVHLFGAYQVYAQPLFAFVEKEAGKKWPKIDKGFEVKIPGLPVYNQNIFMLVWRTIFVIV…
VfAAP4	MVVEKNASNNHHQTFYVSIDQQIDSKFFDDDGRVKRTGTSWTASAHVITAVIGSGVLSLAWAIAQLGWIAGPIVMFLFAWVTYYTSVLLCECYRNGDPVNGKRNYTYMEVVHSNLGGFQVQLCGLIQYLNLVGVAIGYTVASAISMMAIVRSNCFHRSGGKDPCHMNSNIYMIAFGAVQIIFSQIPDFDQLWWLSIVAVVMSFTYSTIGLGLGIGKVIENKKFAGTITGINDVTKAQKTWGSLQALGDIAFAYSFSMILIEIQDTIKAPPPSESKTMKKATLISVIVTTFFYMLCGCFGYAAFGNSSPGNLLTGFGFYNPFWLLDIANAAIVIHLIGAYQVYCQPLFAFVENYTAKRFPDSDFVNKDVKIPIPGLDRYKLNLFRLVWRTVYVILTTLIS…

## Sheet: Table S6
Table S6 Summary of metabolic profiling for amino acids evaluated in this study.
Compunds	Ion mode	Q1 (Da)	Q3 (Da)	Retention time (min)	Molecular Weight (Da)
Glycine	Positive	76	30.05	2.35	75
L-Alanine	Positive	90.048	44	0.78	89.048
L-Serine	Positive	106	60	0.77	105
L-Proline	Positive	116.1	70.1	0.8	115.1
L-Valine	Positive	118.1	72.1	0.85	117.1
L-Threonine	Positive	120	74	0.77	119
L-Cysteine	Positive	122.02	76	0.79	121.02
L-Isoleucine	Positive	132	86	1.17	131
L-Leucine	Positive	132.1	86.2	1.26	131.1
L-Asparagine	Positive	133.05	74.05	0.52	132.05
L-Aspartic acid	Positive	134.1	74	0.78	133.1
L-(+)-Lysine	Positive	147	84	0.76	146
L-Glutamine	Positive	147.1	84.05	0.76	146.1
L-Glutamic acid	Positive	148.1	84	0.77	147.1
L-Methionine	Positive	150	61	1.15	149
L-Histidine	Positive	156.1	110	0.68	155.1
L-Phenylalanine	Positive	166	120	1.91	165
L-(+)-Arginine	Positive	175	70	0.76	174
L-(-)-Tyrosine	Positive	182.1	136.1	1.15	181.1
L-Tryptophan	Positive	205.1	146	2.35	204.1
15N-Leu	Positive	133.1	87	1.82	132.092
15N-Ile	Positive	133.1	69	1.85	132.092
15N-Val	Positive	119	73	0.73	118.076
